# Supplementary material for: Unlocking Potential: Low Bovine Serum Albumin Enhances the Chondrogenicity of Human Adipose-Derived Stromal Cells in Pellet Cultures
Source: Biomolecules. 2024 Mar 28;14(4):413. doi: 10.3390/biom14040413 (PMC11048491; doi:10.3390/biom14040413)
Supplement: Supplementary file 1 [file biomolecules-14-00413-s001.zip]

Archive with 1 entries (1 files):
- biomolecules-2905429-supplementary.pdf
